# Supplementary material for: Lab-Scale Experimental Study of Microbial Enhanced Oil Recovery on Low-Permeability Cores Using the Silicate Bacterium Paenibacillus mucilaginosus
Source: Microorganisms. 2025 Mar 25;13(4):738. doi: 10.3390/microorganisms13040738 (PMC12029761; doi:10.3390/microorganisms13040738)
Supplement: Supplementary file 1 [file microorganisms-13-00738-s001.zip]

Archive with 1 entries (1 files):
- microorganisms-3542065-supplementary.pdf
